# Supplementary material for: The Effects of Vestibular Rehabilitation and Manual Therapy on Patients with Unilateral Vestibular Dysfunction: A Randomized and Controlled Clinical Study
Source: Int J Environ Res Public Health. 2022 Nov 16;19(22):15080. doi: 10.3390/ijerph192215080 (PMC9690966; doi:10.3390/ijerph192215080)
Supplement: Supplementary file 1 [file ijerph-19-15080-s001.zip]

Archive with 1 entries (1 files):
- ijerph-1987460-supplementary.pdf
